# Supplementary material for: Structural Basis of the Transcriptional Elongation Factor Paf1 Core Complex from Saccharomyces eubayanus
Source: Int J Mol Sci. 2023 May 13;24(10):8730. doi: 10.3390/ijms24108730 (PMC10217977; doi:10.3390/ijms24108730)
Supplement: Supplementary file 1 [file ijms-24-08730-s001.zip]

Archive with 1 entries (1 files):
- ijms-2318932-supplementary.pdf
